# Supplementary material for: A Systematic Review and Meta-Analysis of Malaria Test Positivity Outcomes and Programme Interventions in Low Transmission Settings in Southern Africa, 2000–2021
Source: Int J Environ Res Public Health. 2022 Jun 1;19(11):6776. doi: 10.3390/ijerph19116776 (PMC9180605; doi:10.3390/ijerph19116776)
Supplement: Supplementary file 1 [file ijerph-19-06776-s001.zip]

Archive with 1 entries (1 files):
- ijerph-1698967-supplementary.pdf
